# Supplementary material for: Phytonutritional Composition and Antioxidant Properties of Southern African, Purple-Fleshed Sweet Potato (Ipomoea batatas (L.) Lam.) Storage Roots
Source: Antioxidants (Basel). 2024 Mar 11;13(3):338. doi: 10.3390/antiox13030338 (PMC10968400; doi:10.3390/antiox13030338)
Supplement: Supplementary file 1 [file antioxidants-13-00338-s001.zip]

Archive with 1 entries (1 files):
- antioxidants-2895109-supplementary.pdf
